# Supplementary material for: Species Distinction in the Trichophyton rubrum Complex
Source: J Clin Microbiol. 2019 Aug 26;57(9):e00352-19. doi: 10.1128/JCM.00352-19 (PMC6711931; doi:10.1128/JCM.00352-19)
Supplement: Supplemental file 2 [file JCM.00352-19-s0002.xlsx]

## Sheet: Sheet1
Table S1. The ITS sequence accession number of the strains.
Strain No.	Accession No.
CBS 319.31	AJ270811.1
CBS 499.48	MK806589
CBS 459.61	MK806590
CBS 460.61	MK806591
CBS 677.82	MK806592
CBS 555.84	MK806593
CBS 374.92	JX122372.1
CBS 375.92	MK806594
CBS 118535	KT155727.1
CBS 120320	MK806595
CBS 141825	MK806596
CBS 141826	MK806597
CBS 141829	MK806598
IHEM 3663	MK806599
IHEM 4887	MK806600
IHEM 10480	MK298709.1
IHEM 10481	MK298710.1
IHEM 13375	MK298713.1
IHEM 13461	MK298720.1
IHEM 13463	MK298722.1
IHEM 13524	MK298728.1
IHEM 13918	MK298750.1
IHEM 15852	MK298783.1
IHEM 15898	MK298784.1
IHEM 16805	MK298792.1
IHEM 17428	MK298793.1
IHEM 17829	MK298798.1
IHEM 18680	MK298799.1
IHEM 18682	MK298800.1
IHEM 18818	MK298804.1
IHEM 19882	MK298851.1
IHEM 20649	MK298870.1
IHEM 22325	MK298905.1
IHEM 25555	MK298944.1
IHEM 25578	MK298948.1
IHEM 25600	MK298949.1
IHEM 13462	MK298721.1
IHEM 25601	MK298950.1
IHEM 25806	MK298960.1
IHEM 3760	MK806601
IHEM 3779	MK806602
HS 215-633	MK806603
HS 217-1900	MK806604
HS 217-1976	MK806605
HS 217-5329	MK806606
CBS 376.92	MK806607
CBS 118536	MK806608
HS 216-6181	MK806609
IHEM 4711	MK806610
IHEM 13775	MK298746.1
IHEM 19041	MK806611
IHEM 20011	MK298857.1
IHEM 21424	MK298900.1
IHEM 1279	MK806612
IHEM 19885	MK298852.1
CBS 305.60 T	MK806613
CBS 730.88	MK806614
CBS 286.30	MK806615
CBS 170.65	MK806616
CBS 437.63	MK806617
CBS 440.63	MK806618
CBS 119446	MK806619
CBS 120316	KT155737.1
CBS 120317	MK806620
IHEM 1284	MK806621
IHEM 13459	KP132837.1
IHEM 13460	MK298719.1
IHEM 13521	MK298727.1
IHEM 13534	MK806622
IHEM 16536	MK298791.1
IHEM 18812	MK298801.1
IHEM 18813	MK298802.1
IHEM 18815	MK298803.1
IHEM 18919	MK298805.1
IHEM 19042	MK298807.1
IHEM 19372	MK298811.1
IHEM 19715	MK298838.1
IHEM 19742	MK298842.1
IHEM 19743	MK298843.1
IHEM 19744	MK298844.1
IHEM 19746	MK298845.1
IHEM 19747	MK298846.1
IHEM 19749	MK298847.1
IHEM 19750	MK298848.1
IHEM 19751 NT	MK299097.1
IHEM 19752	MK298849.1
IHEM 19916	MK298853.1
IHEM 19920	MK298854.1
IHEM 19943	MK298855.1
IHEM 20012	MK298858.1
IHEM 20743	MK806623
IHEM 20771	MK298871.1
IHEM 20772	MK298872.1
IHEM 20773	MK298873.1
IHEM 21666	MK298901.1
IHEM 21976	MK298903.1
IHEM 23361	MK806624
IHEM 23920	MK298919.1
IHEM 24425	MK298929.1
IHEM 25437	MK298940.1
IHEM 25438	MK298941.1
IHEM 26433	MK298969.1
IHEM 26434	MK298970.1
IHEM 26699	MK299029.1
CBS 384.89	MK806625
IHEM 26026	MK298968.1
CBS 453.59	MK806626
CBS 360.62	AJ270797.1
IHEM 22465	MK298909.1
CBS 452.61	AJ270809.1
CBS 303.38	KT155863.1
IHEM 22798	MK806627
CBS 809.69	MK806628
CBS 289.86	MK298981.1
CBS 127447	MH864575.1
CBS 131555	MK806629
IHEM 2770	KP132848.1
HS 214-8900	MK806630
HS 215-960	MK806631
HS 97-146	MK806632
HS 214-2545	MK806633
CBS 376.49 T	MF926369.1
CBS 392.58 NT	MK298975.1
CBS 189.69	AJ270801.1
CBS 807.69	MH859436.1
CBS 100081 T	AJ270792.1
CBS 100084 T	AJ270802.1
CBS 115316	MK806635
CBS 115317	KT155716.1
CBS 116716	MK806636
CBS 117539	KT155724.1
CBS 118892	KT155731.1
CBS 130927	MH865898.1
CBS 131904	MH865939.1
CBS 131906	MH865940.1
CBS 139496	MK806637
IHEM 13801	MK298748.1
IHEM 13809	MK298749.1
IHEM 25807	MK806638
IHEM 26594	MK806639
HS 217-546	MK806640
HS 217-4895	MK806641
HS 217-5305	MK806642
HS 217-5388	MK806643
HS 214-5151	MK806644
HS 214-5152	MK806645
HS 215-28581	MK806646
HS 215-28582	MK806647
HS 215-8195	MK806648
HS 217-68	MK806649
HS 215-528	MK806650
HS 215-898	MK806651
HS 215-7047	MK806652
HS 214-9316	MK806653
HS 215-2607	MK806654
HS 215-8620	MK806655
HS 216-1070	MK806656
HS 317-121	MK806657
CBS 288.86	AJ270793.1
HS 214-913	MK806658
HS 217-69	MK806659
HS 217-70	MK806660
CBS 202.88	AJ270804.1
CBS 304.60	AJ270807.1
CBS 191.69	MH859292.1
CBS 102856	MK806661
HS 217-5111	MK806662
CBS 287.86	MK806663
CBS 592.68 T	MH859189.1
CBS 417.52	MK806664
CBS 734.88	MK806665
CBS 735.88	Z97994.1
CBS 517.63 T	MH858342.1
CBS 422.67	MH859018.1
CBS 518.63	MH858343.1
IHEM 19618	MK298812.1
IHEM 5480	MK806666
