# Supplementary material for: Species Distinction in the Trichophyton rubrum Complex
Source: J Clin Microbiol. 2019 Aug 26;57(9):e00352-19. doi: 10.1128/JCM.00352-19 (PMC6711931; doi:10.1128/JCM.00352-19)
Supplement: Supplemental file 3 [file JCM.00352-19-s0003.xlsx]

## Sheet: Sheet1
Table S2. The list of reference strains of MALDI-TOF reference spectra database.
Name	IHEM number	Former names
T. kuryangei	26527
T. rubrum	26533	T. fisherii
	26530	T. kanei
	26520	T. raubitschekii
	26523
	13886
	13809
T. soudanense	13459
	13521
	13534
	19372
	19715
	19742
	19746
	19751
	20012
	20743
	20771
	20772
	20773
	21422
	21423
	23361
	23920
	25437
	25438
	26433
	26434
T. violaceum	10480
	13461
	15852
	15898
	17829
	18680
	18818
	19882
	26519
T. yaoundei	4711
	13775
	21424
